# Supplementary material for: Simulated Galactic Cosmic Radiation Exposure-Induced Mammary Tumorigenesis in ApcMin/+ Mice Coincides with Activation of ERα-ERRα-SPP1 Signaling Axis
Source: Cancers (Basel). 2024 Nov 26;16(23):3954. doi: 10.3390/cancers16233954 (PMC11640058; doi:10.3390/cancers16233954)
Supplement: Supplementary file 1 [file cancers-16-03954-s001.zip]

Archive with 1 entries (1 files):
- cancers-3327227-supplementary.pdf
